# Supplementary material for: Characterizing the Phan Rang Sheep: A First Look at the Y Chromosome, Mitochondrial DNA, and Morphometrics
Source: Animals (Basel). 2024 Jul 9;14(14):2020. doi: 10.3390/ani14142020 (PMC11274324; doi:10.3390/ani14142020)
Supplement: Supplementary file 1 [file animals-14-02020-s001.zip]

Archive with 1 entries (1 files):
- animals-3019057-supplementary.pdf
